# Supplementary material for: Characterization of air flow and lung function in the pulmonary acinus by fluid-structure interaction in idiopathic interstitial pneumonias
Source: PLoS One. 2019 Mar 28;14(3):e0214441. doi: 10.1371/journal.pone.0214441 (PMC6438611; doi:10.1371/journal.pone.0214441)
Supplement: S1 File — (ZIP) [file pone.0214441.s001.zip]

Archive with 3 entries (3 files):
- Healthy.stl
- IPF.stl
- NSIP.stl
