# Supplementary material for: Characterization of air flow and lung function in the pulmonary acinus by fluid-structure interaction in idiopathic interstitial pneumonias
Source: PLoS One. 2019 Mar 28;14(3):e0214441. doi: 10.1371/journal.pone.0214441 (PMC6438611; doi:10.1371/journal.pone.0214441)
Supplement: S2 File — (INPUT) [file pone.0214441.s002.input]

Simulations:
  - name: sim1
    time_integrator: ti_1
    optimizer: opt1

linear_solvers:

  - name: solve_scalar
    type: tpetra
    method: gmres
    preconditioner: sgs
    tolerance: 1e-5
    max_iterations: 100
    kspace: 50
    output_level: 0

  - name: solve_cont
    type: tpetra
    method: gmres
    preconditioner: muelu
    tolerance: 1e-5
    max_iterations: 50
    kspace: 50
    output_level: 0
    muelu_xml_file_name: milestone_aspect_ratio.xml

transfers:

# Fluid to air flow
          
# MM to mesh movement

  - name: xfer_mm_fluid_surf
    type: geometric
    realm_pair: [mmRealm, fluidRealm]
    mesh_part_pair: [WALL, WALL]
    transfer_variables:
      - [mesh_velocity, velocity_bc]

  - name: xfer_mm_fluid_vol
    type: geometric
    realm_pair: [mmRealm, fluidRealm]
    from_target_name: [TET, PRIM]
    to_target_name: [TET, PRIM]
    transfer_variables:
      - [mesh_velocity, mesh_velocity]
      - [mesh_displacement, mesh_displacement]
      - [div_mesh_velocity, div_mesh_velocity]

realms:

  - name: mmRealm
    mesh: sim.g
    use_edges: no 
    check_jacobians: yes
    automatic_decomposition_type: rcb

    equation_systems:
      name: theEqSys
      max_iterations: 1 
    
      solver_system_specification:
        mesh_displacement: solve_scalar

      systems:
        - MeshDisplacement:
            name: myMM
            max_iterations: 1 
            convergence_tolerance: 1.e-3
            activate_mass: yes
            deform_wrt_model_coordinates: yes

    boundary_conditions:

    - wall_boundary_condition: bc_wall
      target_name: WALL
      wall_user_data:
        user_function_name:
         mesh_displacement: fsi
        user_function_parameters:
         mesh_displacement: [0.0]

    - wall_boundary_condition: bc_out
      target_name: OPENING
      wall_user_data:
        mesh_displacement: [0.0,0.0]

    solution_options:
      name: myOptions

      options:
        - projected_nodal_gradient:
            mesh_velocity: element
    
    initial_conditions:

      - constant: ic_1
        target_name: [BLOCK, BLOCK2]
        value:
          mesh_displacement: [0.0,0.0]

    material_properties:
      target_name: [TET, PRIM]
      specifications:
        - name: lame_mu
          type: geometric
        - name: lame_lambda
          type: geometric
        - name: density
          type: constant
          value: 10.0

    output:
      output_data_base_name: meshDisplacement.e
      output_frequency: 20
      output_node_set: no
      output_variables:
       - mesh_displacement
       - mesh_displacement_bc
       - dxTmp
       - mesh_velocity
       - dvdx

  - name: fluidRealm
    mesh: sim.g
    use_edges: no 
    automatic_decomposition_type: rcb

    equation_systems:
      name: theEqSys
      max_iterations: 2

      solver_system_specification:
        velocity: solve_scalar
        pressure: solve_cont

      systems:

        - LowMachEOM:
            name: myLowMach
            max_iterations: 1
            convergence_tolerance: 1e-5

    material_properties:
      target_name: [TET, PRIM]
      specifications:
        - name: density
          type: constant
          value: 1.225e-6

        - name: viscosity
          type: constant
          value: 1.78e-5

    initial_conditions:
      - constant: ic_1
        target_name: [TET, PRIM]
        value:
          pressure: 0.0
          velocity: [0.0,0.0]
  
    boundary_conditions:

    - wall_boundary_condition: bc_1
      target_name: WALL
      wall_user_data:
         velocity: [0.0,0.0]
         fsi_interface: yes

    - open_boundary_condition: bc_2
      target_name: OPENING
      open_user_data:
        pressure: 0.0
        velocity: [0.0,0.0]

    solution_options:
      name: myOptions
      externally_provided_mesh_deformation: yes

      options:
        - hybrid_factor:
            velocity: 1.0

        - limiter:
            pressure: no
            velocity: no

        - source_terms:
            momentum: gcl
            continuity: gcl

        - projected_nodal_gradient:
            momentum: element
            continuity: element
    
    output:
      output_data_base_name: fluid.e
      output_frequency: 2
      output_node_set: no
      output_variables:
       - velocity
       - mesh_displacement
       - mesh_velocity
       - pressure

Time_Integrators:
  - StandardTimeIntegrator:
      name: ti_1
      start_time: 0
      termination_step_count: 400
      time_step: 0.01
      time_stepping_type: fixed
      time_step_count: 0
      nonlinear_iterations: 1
      second_order_accuracy: yes

      realms:
        - mmRealm
        - fluidRealm

      transfers:
        - xfer_mm_fluid_surf
        - xfer_mm_fluid_vol
