# Supplementary material for: Characterization of air flow and lung function in the pulmonary acinus by fluid-structure interaction in idiopathic interstitial pneumonias
Source: PLoS One. 2019 Mar 28;14(3):e0214441. doi: 10.1371/journal.pone.0214441 (PMC6438611; doi:10.1371/journal.pone.0214441)
Supplement: S3 File — (PY) [file pone.0214441.s003.py]

#!/usr/bin/env python
#
from   mpi4py import MPI
import math
import nalu
import feap
import interploator

# MPI ------------------------------------------------------------------
size = MPI.COMM_WORLD.Get_size()
rank = MPI.COMM_WORLD.Get_rank()
comm = MPI.COMM_WORLD
npnalu = 14
npfeap = 14

# FSI Setting ----------------------------------------------------------
ncycle = 400
dt = 1e-2

# CFD Setup ------------------------------------------------------------
nalu.run.mpi(npnalu, size, rank, comm)
nalu.run.dynamic(ncycle, dt)
acoord = nalu.io.getcoord()

# CSD Setup ------------------------------------------------------------
feap.run.mpi(npfeap, size, rank, comm)
feap.run.party()
feap.run.dynamic(ncycle, dt)
scoord,selem,saera = feap.io.getcoord()

# Interploator setup --------------------------------------------------
interploator.init(anode, acoord, snode, scoord, nselem, selem)

# CFD Unsteady / CSD Dynamic / FSI Coupling ----------------------------
for i in range(ncycle):

  # CFD force ---------------------------
  aforc = nalu.io.getforce()

  # CFD force to CSD --------------------
  sforc = interploator.forc(aforc)

  # CSD force ---------------------------
  pload = 244.0*(0.5-0.5*math.cos(i*dt*math.pi/2.0))
  feap.io.setforce(sforc, pload)

  # CSD displament ----------------------
  sdisp = feap.io.getdisp()

  # CSD displament to CFD ---------------
  adisp = interploator.disp(sdisp)

  # CFD displament ----------------------
  nalu.io.setdisp(adisp)
